# Supplementary material for: Effects of Pilates Training on Physiological and Psychological Health Parameters in Healthy Older Adults and in Older Adults With Clinical Conditions Over 55 Years: A Meta-Analytical Review
Source: Front Neurol. 2021 Oct 25;12:724218. doi: 10.3389/fneur.2021.724218 (PMC8574969; doi:10.3389/fneur.2021.724218)
Supplement: Supplementary file 1 [file Data_Sheet_1.ZIP]

Archive with 2 entries (2 files):
- Suppl. tables/Supplementary Table1_Studycharacteristics.docx
- Suppl. tables/Supplementary Table2_PEDroScores.docx
